# Supplementary material for: Distinct NK Cell Signatures Define Prognosis in HPV-Positive Versus HPV-Negative Head and Neck Cancer
Source: Cancers (Basel). 2026 Mar 5;18(5):845. doi: 10.3390/cancers18050845 (PMC12984458; doi:10.3390/cancers18050845)
Supplement: Supplementary file 1 [file cancers-18-00845-s001.zip]

Archive with 1 entries (1 files):
- cancers-4148957-supplementary.pdf
